# Supplementary material for: Missing value imputation in proximity extension assay-based targeted proteomics data
Source: PLoS One. 2020 Dec 14;15(12):e0243487. doi: 10.1371/journal.pone.0243487 (PMC7735586; doi:10.1371/journal.pone.0243487)
Supplement: S1 Table — (XLSX) [file pone.0243487.s016.xlsx]

## Sheet: Supplemental Table 1
UniprotID	GeneName	CVDIII	CVDII	ImmuneResponse	Inflammation	Cardiometabolic
Q16698	2,4-dienoyl-CoA reductase, mitochondrial (DECR1)	0	1	0	0	0
Q76LX8	A disintegrin and metalloproteinase with thrombospondin motifs 13 (ADAM-TS13)	0	1	0	0	0
P00813	Adenosine Deaminase (ADA)	0	0	0	1	0
P35318	ADM (ADM)	0	1	0	0	0
O00253	Agouti-related protein (AGRP)	0	1	0	0	0
Q7Z6M3	Allergin-1 (MILR1)	0	0	1	0	0
P35475	Alpha-L-iduronidase (IDUA)	0	1	0	0	0
P15144	Aminopeptidase N (AP-N)	1	0	0	0	0
P15514	Amphiregulin AR (AREG)	0	0	1	0	0
P03950	Angiogenin (ANG)	0	0	0	0	1
Q15389	Angiopoietin-1 (ANG-1)	0	1	0	0	0
Q02763	Angiopoietin-1 receptor (TIE2)	0	1	0	0	0
Q9Y5C1	Angiopoietin-related protein 3 (ANGPTL3)	0	0	0	0	1
Q9BYF1	Angiotensin-converting enzyme 2 (ACE2)	0	1	0	0	0
O95445	Apolipoprotein M (APOM)	0	0	0	0	1
Q5T4W7	Artemin (ARTN)	0	0	0	1	0
P27540	Aryl hydrocarbon receptor nuclear translocator (ARNT)	0	0	1	0	0
O15169	Axin-1 (AXIN1)	0	0	0	1	0
P20160	Azurocidin (AZU1)	1	0	0	0	0
Q13490	Baculoviral IAP repeat-containing protein 2 (BIRC2)	0	0	1	0	0
Q96KN2	Beta-Ala-His dipeptidase (CNDP1)	0	0	0	0	1
P16278	Beta-galactosidase (GLB1)	0	0	1	0	0
P15907	Beta-galactoside alpha-2,6-sialyltransferase 1 (ST6GAL1)	0	0	0	0	1
P01138	Beta-nerve growth factor (Beta-NGF)	0	0	0	1	0
Q13867	Bleomycin hydrolase (BLM hydrolase)	1	0	0	0	0
P22004	Bone morphogenetic protein 6 (BMP-6)	0	1	0	0	0
Q9BWV1	Brother of CDO (Protein BOC)	0	1	0	0	0
P78410	Butyrophilin subfamily 3 member A2 (BTN3A2)	0	0	1	0	0
P12830	Cadherin-1 (CDH1)	0	0	0	0	1
P33151	Cadherin-5 (CDH5)	1	0	0	0	0
P00915	Carbonic anhydrase 1 (CA1)	0	0	0	0	1
P07451	Carbonic anhydrase 3 (CA3)	0	0	0	0	1
P22748	Carbonic anhydrase 4 (CA4)	0	0	0	0	1
P35218	Carbonic anhydrase 5A, mitochondrial (CA5A)	0	1	0	0	0
P15085	Carboxypeptidase A1 (CPA1)	1	0	0	0	0
P15086	Carboxypeptidase B (CPB1)	1	0	0	0	0
P31997	Carcinoembryonic antigenrelated cell adhesion molecule 8 (CEACAM8)	0	1	0	0	0
Q9NQ79	Cartilage acidic protein 1 (CRTAC1)	0	0	0	0	1
P49747	Cartilage oligomeric matrix protein (COMP)	0	0	0	0	1
P42574	Caspase-3 (CASP-3)	1	0	0	0	0
Q14790	Caspase-8 (CASP-8)	0	0	0	1	0
P07339	Cathepsin D (CTSD)	1	0	0	0	0
P07711	Cathepsin L1 (CTSL1)	0	1	0	0	0
Q9UBR2	Cathepsin Z (CTSZ)	1	0	0	0	0
Q16627	C-C motif chemokine 14 (CCL14)	0	0	0	0	1
Q16663	C-C motif chemokine 15 (CCL15)	1	0	0	0	0
O15467	C-C motif chemokine 16 (CCL16)	1	0	0	0	0
Q92583	C-C motif chemokine 17 (CCL17)	0	1	0	0	0
P55774	C-C motif chemokine 18 (CCL18)	0	0	0	0	1
Q99731	C-C motif chemokine 19 (CCL19)	0	0	0	1	0
P78556	C-C motif chemokine 20 (CCL20)	0	0	0	1	0
P55773	C-C motif chemokine 23 (CCL23)	0	0	0	1	0
O00175	C-C motif chemokine 24 (CCL24)	1	0	0	0	0
O15444	C-C motif chemokine 25 (CCL25)	0	0	0	1	0
Q9NRJ3	C-C motif chemokine 28 (CCL28)	0	0	0	1	0
P10147	C-C motif chemokine 3 (CCL3)	0	1	0	1	0
P13236	C-C motif chemokine 4 (CCL4)	0	0	0	1	0
P13501	C-C motif chemokine 5 (CCL5)	0	0	0	0	1
Q13740	CD166 antigen (ALCAM)	1	0	0	0	0
P29965	CD40 ligand (CD40-L)	0	1	0	0	0
P25942	CD40L receptor (CD40)	0	0	0	1	0
P13987	CD59 glycoprotein (CD59)	0	0	0	0	1
Q01151	CD83 antigen (CD83)	0	0	1	0	0
P36222	Chitinase-3-like protein 1 (CHI3L1)	1	0	0	0	0
Q13231	Chitotriosidase-1 (CHIT1)	1	0	0	0	0
Q99895	Chymotrypsin C (CTRC)	0	1	0	0	0
P08709	Coagulation factor VII (F7)	0	0	0	0	1
P03951	Coagulation factor XI (F11)	0	0	0	0	1
P02452	Collagen alpha-1I chain (COL1A1)	1	0	0	0	0
P39060	Collagen alpha-1XVIII chain (COL18A1)	0	0	0	0	1
Q9BXJ1	Complement C1q tumor necrosis factor-related protein 1 (C1QTNF1)	0	0	0	0	1
P06681	Complement C2 (C2)	0	0	0	0	1
Q9NPY3	Complement component C1q receptor (CD93)	1	0	0	0	0
Q9BXR6	Complement factor H-related protein 5 (CFHR5)	0	0	0	0	1
P20023	Complement receptor type 2 (CR2)	0	0	0	0	1
Q12860	Contactin-1 (CNTN1)	1	0	0	0	0
Q9UHC6	Contactin-associated protein-like 2 (CNTNAP2)	0	0	1	0	0
Q15517	Corneodesmosin (CDSN)	0	0	1	0	0
P28845	Corticosteroid 11-beta-dehydrogenase isozyme 1 (HSD11B1)	0	0	1	0	0
P78310	Coxsackievirus and adenovirus receptor (CXADR)	0	0	1	0	0
Q9UMR7	C-type lectin domain family 4 member A (CLEC4A)	0	0	1	0	0
Q8WTT0	C-type lectin domain family 4 member C (CLEC4C)	0	0	1	0	0
Q8WXI8	C-type lectin domain family 4 member D (CLEC4D)	0	0	1	0	0
Q6UXB4	C-type lectin domain family 4 member G (CLEC4G)	0	0	1	0	0
Q6EIG7	C-type lectin domain family 6 member A (CLEC6A)	0	0	1	0	0
Q9BXN2	C-type lectin domain family 7 member A (CLEC7A)	0	0	1	0	0
Q9H5V8	CUB domain-containing protein 1 (CDCP1)	0	0	0	1	0
P09341	C-X-C motif chemokine 1 (CXCL1)	0	1	0	1	0
P02778	C-X-C motif chemokine 10 (CXCL10)	0	0	0	1	0
O14625	C-X-C motif chemokine 11 (CXCL11)	0	0	0	1	0
Q9H2A7	C-X-C motif chemokine 16 (CXCL16)	1	0	0	0	0
P42830	C-X-C motif chemokine 5 (CXCL5)	0	0	0	1	0
P80162	C-X-C motif chemokine 6 (CXCL6)	0	0	0	1	0
Q07325	C-X-C motif chemokine 9 (CXCL9)	0	0	0	1	0
P28325	Cystatin D (CST5)	0	0	0	1	0
P04080	Cystatin-B (CSTB)	1	0	0	0	0
P01034	Cystatin-C (CST3)	0	0	0	0	1
Q07065	Cytoskeleton-associated protein 4 (CKAP4)	0	0	1	0	0
P07585	Decorin (DCN)	0	1	0	0	0
Q8NFT8	Delta and Notch-like epidermal growth factor-related receptor (DNER)	0	0	0	1	0
Q13574	Diacylglycerol kinase zeta (DGKZ)	0	0	1	0	0
O94907	Dickkopf-related protein 1 (Dkk-1)	0	1	0	0	0
P27487	Dipeptidyl peptidase 4 (DPP4)	0	0	0	0	1
Q96PD2	Discoidin, CUB and LCCL domain-containing protein 2 (DCBLD2)	0	0	1	0	0
O00273	DNA fragmentation factor subunit alpha (DFFA)	0	0	1	0	0
Q9UN19	Dual adapter for phosphotyrosine and 3-phosphotyrosine and 3-phosphoinositide (DAPP1)	0	0	1	0	0
Q14203	Dynactin subunit 1 (DCTN1)	0	0	1	0	0
P19474	E3 ubiquitin-protein ligase TRIM21 (TRIM21)	0	0	1	0	0
Q12805	EGF-containing fibulin-like extracellular matrix protein 1 (EFEMP1)	0	0	0	0	1
Q9GZT9	Egl nine homolog 1 (EGLN1)	0	0	1	0	0
P19957	Elafin (PI3)	1	0	0	0	0
P17813	Endoglin (ENG)	0	0	0	0	1
P51671	Eotaxin (CCL11)	0	0	1	1	0
P54760	Ephrin type-B receptor 4 (EPHB4)	1	0	0	0	0
P00533	Epidermal growth factor receptor (EGFR)	1	0	0	0	0
P16422	Epithelial cell adhesion molecule (Ep-CAM)	1	0	0	0	0
P16581	E-selectin (SELE)	1	0	0	0	0
Q04637	Eukaryotic translation initiation factor 4 gamma 1 (EIF4G1)	0	0	1	0	0
Q13541	Eukaryotic translation initiation factor 4E-binding protein 1 (4E-BP1)	0	0	0	1	0
P63241	Eukaryotic translation initiation factor 5A-1 (EIF5A)	0	0	1	0	0
P15090	Fatty acid-binding protein, adipocyte (FABP4)	1	0	0	0	0
P12104	Fatty acid-binding protein, intestinal (FABP2)	0	1	0	0	0
Q96P31	Fc receptor-like protein 3 (FCRL3)	0	0	1	0	0
Q6DN72	Fc receptor-like protein 6 (FCRL6)	0	0	1	0	0
Q9UGM5	Fetuin-B (FETUB)	0	0	0	0	1
O95750	Fibroblast growth factor 19 (FGF-19)	0	0	0	1	0
P09038	Fibroblast growth factor 2 (FGF2)	0	0	1	0	0
Q9NSA1	Fibroblast growth factor 21 (FGF-21)	0	1	0	1	0
Q9GZV9	Fibroblast growth factor 23 (FGF-23)	0	1	0	1	0
P12034	Fibroblast growth factor 5 (FGF-5)	0	0	0	1	0
Q15485	Ficolin-2 (FCN2)	0	0	0	0	1
P49771	Fms-related tyrosine kinase 3 ligand (Flt3L)	0	0	0	1	0
P19883	Follistatin (FS)	0	1	0	0	0
P78423	Fractalkine (CX3CL1)	0	0	0	1	0
Q96DB9	FXYD domain-containing ion transport regulator 5 (FXYD5)	0	0	1	0	0
P17931	Galectin-3 (Gal-3)	1	0	0	0	0
P56470	Galectin-4 (Gal-4)	1	0	0	0	0
O00182	Galectin-9 (Gal-9)	0	1	0	0	0
P27352	Gastric intrinsic factor (GIF)	0	1	0	0	0
P51161	Gastrotropin (GT)	0	1	0	0	0
P39905	Glial cell line-derived neurotrophic factor (GDNF)	0	0	0	1	0
Q16769	Glutaminyl-peptide cyclotransferase (QPCT)	0	0	0	0	1
P28799	Granulins (GRN)	1	0	0	0	0
P22749	Granulysin (GNLY)	0	0	0	0	1
Q14393	Growth arrest-specific protein 6 (GAS6)	0	0	0	0	1
P01241	Growth hormone (GH)	0	1	0	0	0
Q99988	Growth/differentiation factor 15 (GDF-15)	1	0	0	0	0
Q9UK05	Growth/differentiation factor 2 (GDF-2)	0	1	0	0	0
P04792	Heat shock 27 kDa protein (HSP 27)	0	1	0	0	0
P14317	Hematopoietic lineage cell-specific protein (HCLS1)	0	0	1	0	0
P09601	Heme oxygenase 1 (HO-1)	0	1	0	0	0
P14210	Hepatocyte growth factor (HGF)	0	0	0	1	0
P08581	Hepatocyte growth factor receptor (MET)	0	0	0	0	1
P50135	Histamine N-methyltransferase (HNMT)	0	0	1	0	0
Q9UJM8	Hydroxyacid oxidase 1 (HAOX1)	0	1	0	0	0
P0CG05	Ig lambda-2 chain C regions (IGLC2)	0	0	0	0	1
P52294	Importin subunit alpha-5 (KPNA1)	0	0	1	0	0
Q8N608	Inactive dipeptidyl peptidase 10 (DPP10)	0	0	1	0	0
P08833	Insulin-like growth factor-binding protein 1 (IGFBP-1)	1	0	0	0	0
P18065	Insulin-like growth factor-binding protein 2 (IGFBP-2)	1	0	0	0	0
P17936	Insulin-like growth factor-binding protein 3 (IGFBP3)	0	0	0	0	1
P24592	Insulin-like growth factor-binding protein 6 (IGFBP6)	0	0	0	0	1
Q16270	Insulin-like growth factor-binding protein 7 (IGFBP-7)	1	0	0	0	0
O43736	Integral membrane protein 2A (ITM2A)	0	0	1	0	0
Q9UKX5	Integrin alpha-11 (ITGA11)	0	0	1	0	0
P23229	Integrin alpha-6 (ITGA6)	0	0	1	0	0
P11215	Integrin alpha-M (ITGAM)	0	0	0	0	1
P05107	Integrin beta-2 (ITGB2)	1	0	0	0	0
P18564	Integrin beta-6 (ITGB6)	0	0	1	0	0
P05362	Intercellular adhesion molecule 1 (ICAM1)	0	0	0	0	1
P13598	Intercellular adhesion molecule 2 (ICAM-2)	1	0	0	0	0
P32942	Intercellular adhesion molecule 3 (ICAM3)	0	0	0	0	1
P01579	Interferon gamma (IFN-gamma)	0	0	0	1	0
Q8IU57	Interferon lambda receptor 1 (IFNLR1)	0	0	1	0	0
Q00978	Interferon regulatory factor 9 (IRF9)	0	0	1	0	0
P01583	Interleukin-1 alpha (IL-1 alpha)	0	0	0	1	0
P18510	Interleukin-1 receptor antagonist protein (IL-1ra)	0	1	0	0	0
P14778	Interleukin-1 receptor type 1 (IL-1RT1)	1	0	0	0	0
P27930	Interleukin-1 receptor type 2 (IL-1RT2)	1	0	0	0	0
P51617	Interleukin-1 receptor-associated kinase 1 (IRAK1)	0	0	1	0	0
Q9NWZ3	Interleukin-1 receptor-associated kinase 4 (IRAK4)	0	0	1	0	0
Q9HB29	Interleukin-1 receptor-like 2 (IL1RL2)	0	1	0	0	0
P22301	Interleukin-10 (IL10)	0	0	1	1	0
Q13651	Interleukin-10 receptor subunit alpha (IL-10RA)	0	0	0	1	0
Q08334	Interleukin-10 receptor subunit beta (IL-10RB)	0	0	0	1	0
P42701	Interleukin-12 receptor subunit beta-1 (IL12RB1)	0	0	1	0	0
P29460	Interleukin-12 subunit beta (IL-12B)	0	0	0	1	0
P35225	Interleukin-13 (IL-13)	0	0	0	1	0
Q13261	Interleukin-15 receptor subunit alpha (IL-15RA)	0	0	0	1	0
Q96F46	Interleukin-17 receptor A (IL-17RA)	1	0	0	0	0
Q16552	Interleukin-17A (IL-17A)	0	0	0	1	0
Q9P0M4	Interleukin-17C (IL-17C)	0	0	0	1	0
Q8TAD2	Interleukin-17D (IL-17D)	0	1	0	0	0
Q14116	Interleukin-18 (IL-18)	0	1	0	1	0
Q13478	Interleukin-18 receptor 1 (IL-18R1)	0	0	0	1	0
O95998	Interleukin-18-binding protein (IL-18BP)	1	0	0	0	0
P60568	Interleukin-2 (IL-2)	0	0	0	1	0
P01589	Interleukin-2 receptor subunit alpha (IL2-RA)	1	0	0	0	0
P14784	Interleukin-2 receptor subunit beta (IL-2RB)	0	0	0	1	0
Q9NYY1	Interleukin-20 (IL-20)	0	0	0	1	0
Q9UHF4	Interleukin-20 receptor subunit alpha (IL-20RA)	0	0	0	1	0
Q8N6P7	Interleukin-22 receptor subunit alpha-1 (IL-22 RA1)	0	0	0	1	0
Q13007	Interleukin-24 (IL-24)	0	0	0	1	0
Q8NEV9, Q14213	Interleukin-27 (IL-27); subunits α and β in heterodimer	0	1	0	0	0
O95760	Interleukin-33 (IL-33)	0	0	0	1	0
P05112	Interleukin-4 (IL-4)	0	0	0	1	0
P24394	Interleukin-4 receptor subunit alpha (IL-4RA)	0	1	0	0	0
P05113	Interleukin-5 (IL5)	0	0	1	1	0
P05231	Interleukin-6 (IL6)	0	1	1	1	0
P08887	Interleukin-6 receptor subunit alpha (IL-6RA)	1	0	0	0	0
P13232	Interleukin-7 (IL-7)	0	0	0	1	0
P16871	Interleukin-7 receptor subunit alpha (IL7R)	0	0	0	0	1
P10145	Interleukin-8 (IL-8)	0	0	0	1	0
Q05084	Islet cell autoantigen 1 (ICA1)	0	0	1	0	0
Q9Y624	Junctional adhesion molecule A (JAM-A)	1	0	0	0	0
Q92876	Kallikrein-6 (KLK6)	1	0	0	0	0
P08727	Keratin, type I cytoskeletal 19 (KRT19)	0	0	1	0	0
Q96D42	Kidney Injury Molecule (KIM1)	0	1	0	0	0
Q04760	Lactoylglutathione lyase (GLO1)	0	1	0	0	0
P01137	Latency-associated peptide transforming growth factor beta-1 (LAP TGF-beta-1)	0	0	0	1	0
Q14767	Latent-transforming growth factor beta-binding protein 2 (LTBP2)	0	0	0	0	1
P78380	Lectin-like oxidized LDL receptor 1 (LOX-1)	0	1	0	0	0
P41159	Leptin (LEP)	0	1	0	0	0
P15018	Leukemia inhibitory factor (LIF)	0	0	0	1	0
P42702	Leukemia inhibitory factor receptor (LIF-R)	0	0	0	1	0
Q8NHL6	Leukocyte immunoglobulin-like receptor subfamily B member 1 (LILRB1)	0	0	0	0	1
Q8N423	Leukocyte immunoglobulin-like receptor subfamily B member 2 (LILRB2)	0	0	0	0	1
Q8NHJ6	Leukocyte immunoglobulin-like receptor subfamily B member 4 (LILRB4)	0	0	1	0	0
O75023	Leukocyte immunoglobulin-like receptor subfamily B member 5 (LILRB5)	0	0	0	0	1
P06858	Lipoprotein lipase (LPL)	0	1	0	0	0
P05451	Lithostathine-1-alpha (REG1A)	0	0	0	0	1
P23141	Liver carboxylesterase 1 (CES1)	0	0	0	0	1
P12318	Low affinity immunoglobulin gamma Fc region receptor II-a (FCGR2A)	0	0	0	0	1
P31994	Low affinity immunoglobulin gamma Fc region receptor II-b (IgG Fc receptor II-b)	0	1	0	0	0
O75015	Low affinity immunoglobulin gamma Fc region receptor III-B (FCGR3B)	0	0	0	0	1
P01130	Low-density lipoprotein receptor (LDL receptor)	1	0	0	0	0
P14151	L-selectin (SELL)	0	0	0	0	1
Q9Y5Y7	Lymphatic vessel endothelial hyaluronic acid receptor 1 (LYVE1)	0	0	0	0	1
P18627	Lymphocyte activation gene 3 protein (LAG3)	0	0	1	0	0
O60449	Lymphocyte antigen 75 (LY75)	0	0	1	0	0
P47992	Lymphotactin (XCL1)	0	1	0	0	0
P36941	Lymphotoxin-beta receptor (LTBR)	1	0	0	0	0
P42785	Lysosomal Pro-X carboxypeptidase (PRCP)	0	0	0	0	1
Q9UQV4	Lysosome-associated membrane glycoprotein 3 (LAMP3)	0	0	1	0	0
P09603	Macrophage colony-stimulating factor 1 (CSF-1)	0	0	0	1	0
Q9UEW3	Macrophage receptor MARCO (MARCO)	0	1	0	0	0
P48740	Mannan-binding lectin serine protease 1 (MASP1)	0	0	1	0	0
P11226	Mannose-binding protein C (MBL2)	0	0	0	0	1
P10721	Mast/stem cell growth factor receptor Kit (KIT)	0	0	0	0	1
Q9NQ76	Matrix extracellular phosphoglycoprotein (MEPE)	1	0	0	0	0
P03956	Matrix metalloproteinase-1 (MMP-1)	0	0	0	1	0
P09238	Matrix metalloproteinase-10 (MMP-10)	0	0	0	1	0
P39900	Matrix metalloproteinase-12 (MMP-12)	0	1	0	0	0
P08253	Matrix metalloproteinase-2 (MMP-2)	1	0	0	0	0
P08254	Matrix metalloproteinase-3 (MMP-3)	1	0	0	0	0
P09237	Matrix metalloproteinase-7 (MMP-7)	0	1	0	0	0
P14780	Matrix metalloproteinase-9 (MMP-9)	1	0	0	0	0
Q9UKP3	Melusin (ITGB1BP2)	0	1	0	0	0
P15529	Membrane cofactor protein (CD46)	0	0	0	0	1
Q16853	Membrane primary amine oxidase (AOC3)	0	0	0	0	1
P35240	Merlin (NF2)	0	0	1	0	0
P01033	Metalloproteinase inhibitor 1 (TIMP1)	0	0	0	0	1
Q99727	Metalloproteinase inhibitor 4 (TIMP4)	1	0	0	0	0
P16455	Methylated-DNA--protein-cysteine methyltransferase (MGMT)	0	0	1	0	0
Q13361	Microfibrillar-associated protein 5 (MFAP5)	0	0	0	0	1
P13500	Monocyte chemotactic protein 1 (MCP-1)	1	0	0	1	0
P80075	Monocyte chemotactic protein 2 (MCP-2)	0	0	0	1	0
P80098	Monocyte chemotactic protein 3 (MCP-3)	0	0	0	1	0
Q99616	Monocyte chemotactic protein 4 (MCP-4)	0	0	0	1	0
Q9H1U4	Multiple epidermal growth factor-like domains protein 9 (MEGF9)	0	0	0	0	1
P24158	Myeloblastin (PRTN3)	1	0	0	0	0
P05164	Myeloperoxidase (MPO)	1	0	0	0	0
P02144	Myoglobin (MB)	1	0	0	0	0
P16860	Natriuretic peptides B (BNP)	0	1	0	0	0
O76036	Natural cytotoxicity triggering receptor 1 (NCR1)	0	0	1	0	0
Q9BZW8	Natural killer cell receptor 2B4 (CD244)	0	0	0	1	0
Q13241	Natural killer cells antigen CD94 (KLRD1)	0	0	1	0	0
Q96SB3	Neurabin-2 (PPP1R9B)	0	0	1	0	0
P13591	Neural cell adhesion molecule 1 (NCAM1)	0	0	0	0	1
O00533	Neural cell adhesion molecule L1-like protein (CHL1)	0	0	0	0	1
P46531	Neurogenic locus notch homolog protein 1 (NOTCH1)	0	0	0	0	1
Q9UM47	Neurogenic locus notch homolog protein 3 (Notch 3)	1	0	0	0	0
O14786	Neuropilin-1 (NRP1)	0	0	0	0	1
P20783	Neurotrophin-3 (NT-3)	0	0	0	1	0
P34130	Neurotrophin-4 (NTF4)	0	0	1	0	0
Q99748	Neurturin (NRTN)	0	0	0	1	0
P59665	Neutrophil defensin 1 (DEFA1)	0	0	0	0	1
P80188	Neutrophil gelatinase-associated lipocalin (LCN2)	0	0	0	0	1
Q9Y6K9	NF-kappa-B essential modulator (NEMO)	0	1	0	0	0
P14543	Nidogen-1 (NID1)	0	0	0	0	1
NA	N-terminal prohormone brain natriuretic peptide (NT-proBNP)	1	0	0	0	0
Q12968	Nuclear factor of activated T-cells, cytoplasmic 3 (NFATC3)	0	0	1	0	0
P13725	Oncostatin-M (OSM)	0	0	0	1	0
Q99650	Oncostatin-M-specific receptor subunit beta (OSMR)	0	0	0	0	1
Q8IYS5	Osteoclast-associated immunoglobulin-like receptor (hOSCAR)	0	1	0	0	0
P10451	Osteopontin (OPN)	1	0	0	0	0
O00300	Osteoprotegerin (OPG)	1	0	0	1	0
Q13219	Pappalysin-1 (PAPPA)	0	1	0	0	0
Q15166	Paraoxonase (PON3)	1	0	0	0	0
Q03431	Parathyroid hormone/parathyroid hormone-related peptide receptor (PTH1R)	0	0	1	0	0
O75475	PC4 and SFRS1-interacting protein (PSIP1)	0	0	1	0	0
P26022	Pentraxin-related protein PTX3 (PTX3)	0	1	0	0	0
O75594	Peptidoglycan recognition protein 1 (PGLYRP1)	1	0	0	0	0
P19021	Peptidyl-glycine alpha-amidating monooxygenase (PAM)	0	0	0	0	1
P98160	Perlecan (PLC)	1	0	0	0	0
Q06830	Peroxiredoxin-1 (PRDX1)	0	0	1	0	0
P30044	Peroxiredoxin-5, mitochondrial (PRDX5)	0	0	1	0	0
Q6ZUJ8	Phosphoinositide 3-kinase adapter protein 1 (PIK3AP1)	0	0	1	0	0
P55058	Phospholipid transfer protein (PLTP)	0	0	0	0	1
P49763	Placenta growth factor (PGF)	0	1	0	0	0
P05154	Plasma serine protease inhibitor (SERPINA5)	0	0	0	0	1
P05121	Plasminogen activator inhibitor 1 (PAI)	1	0	0	0	0
P16284	Platelet endothelial cell adhesion molecule (PECAM-1)	1	0	0	0	0
P07359	Platelet glycoprotein Ib alpha chain (GP1BA)	0	0	0	0	1
Q13093	Platelet-activating factor acetylhydrolase (PLA2G7)	0	0	0	0	1
P04085	Platelet-derived growth factor subunit A (PDGF subunit A)	1	0	0	0	0
P01127	Platelet-derived growth factor subunit B (PDGF subunit B)	0	1	0	0	0
Q9HCM2	Plexin-A4 (PLXNA4)	0	0	1	0	0
O15031	Plexin-B2 (PLXNB2)	0	0	0	0	1
P09874	Poly [ADP-ribose] polymerase 1 (PARP-1)	0	1	0	0	0
P01833	Polymeric immunoglobulin receptor (PIgR)	0	1	0	0	0
Q14435	Polypeptide N-acetylgalactosaminyltransferase 3 (GALNT3)	0	0	1	0	0
O95786	Probable ATP-dependent RNA helicase DDX58 (DDX58)	0	0	1	0	0
Q15113	Procollagen C-endopeptidase enhancer 1 (PCOLCE)	0	0	0	0	1
Q9NZQ7	Programmed cell death 1 ligand 1 (PD-L1)	0	0	0	1	0
Q9BQ51	Programmed cell death 1 ligand 2 (PD-L2)	0	1	0	0	0
Q99075	Proheparin-binding EGF-like growth factor (HB-EGF)	0	1	0	0	0
Q14005	Pro-interleukin-16 (IL16)	0	1	0	0	0
P51888	Prolargin (PRELP)	0	1	0	0	0
Q12884	Prolyl endopeptidase FAP (FAP)	0	0	0	0	1
Q8NBP7	Proprotein convertase subtilisin/kexin type 9 (PCSK9)	1	0	0	0	0
Q16651	Prostasin (PRSS8 )	0	1	0	0	0
P02760	Protein AMBP (AMBP)	0	1	0	0	0
P80370	Protein delta homolog 1 (DLK-1)	1	0	0	0	0
P58499	Protein FAM3B (FAM3B)	0	0	1	0	0
O94992	Protein HEXIM1 (HEXIM1)	0	0	1	0	0
Q04759	Protein kinase C theta type (PRKCQ)	0	0	1	0	0
P80511	Protein S100-A12 (EN-RAGE)	0	0	0	1	0
O43597	Protein sprouty homolog 2 (SPRY2)	0	0	1	0	0
Q9Y2J8	Protein-arginine deiminase type-2 (PADI2)	0	0	1	0	0
P25116	Proteinase-activated receptor 1 (PAR-1)	0	1	0	0	0
P21980	Protein-glutamine gamma-glutamyltransferase 2 (TGM2)	0	1	0	0	0
P12931	Proto-oncogene tyrosine-protein kinase Src (SRC)	0	1	0	0	0
P16109	P-selectin (SELP)	1	0	0	0	0
Q14242	P-selectin glycoprotein ligand 1 (PSGL-1)	0	1	0	0	0
P35247	Pulmonary surfactant-associated protein D (PSP-D)	1	0	0	0	0
Q15109	Receptor for advanced glycosylation end products (RAGE)	0	1	0	0	0
Q13332	Receptor-type tyrosine-protein phosphatase S (PTPRS)	0	0	0	0	1
Q06141	Regenerating islet-derived protein 3-alpha (REG3A)	0	0	0	0	1
P00797	Renin (REN)	0	1	0	0	0
Q9HD89	Resistin (RETN)	1	0	0	0	0
Q99969	Retinoic acid receptor responder protein 2 (RARRES2)	1	0	0	0	0
Q86VB7	Scavenger receptor cysteine-rich type 1 protein M130 (CD163)	1	0	0	0	0
Q96PL1	Secretoglobin family 3A member 2 (SCGB3A2)	1	0	0	0	0
Q9BQR3	Serine protease 27 (PRSS27)	0	1	0	0	0
Q13043	Serine/threonine-protein kinase 4 (STK4)	0	1	0	0	0
Q8IW75	Serpin A12 (SERPINA12)	0	1	0	0	0
P35542	Serum amyloid A-4 protein (SAA4)	0	0	0	0	1
O60880	SH2 domain-containing protein 1A (SH2D1A)	0	0	1	0	0
Q9UQQ2	SH2B adapter protein 3 (SH2B3)	0	0	1	0	0
Q13291	Signaling lymphocytic activation molecule (SLAMF1)	0	0	0	1	0
Q9Y3P8	Signaling threshold-regulating transmembrane adapter 1 (SIT1)	0	0	1	0	0
Q8IXJ6	SIR2-like protein 2 (SIRT2)	0	0	0	1	0
Q9UIB8	SLAM family member 5 (CD84)	0	1	0	0	0
Q9NQ25	SLAM family member 7 (SLAMF7)	0	1	0	0	0
Q99523	Sortilin (SORT1)	0	1	0	0	0
Q14515	SPARC-like protein 1 (SPARCL1)	0	0	0	0	1
Q9HCB6	Spondin-1 (SPON1)	1	0	0	0	0
Q9BUD6	Spondin-2 (SPON2)	0	1	0	0	0
P78362	SRSF protein kinase 2 (SRPK2)	0	0	1	0	0
Q01638	ST2 protein (ST2)	1	0	0	0	0
O95630	STAM-binding protein (STAMBP)	0	0	0	1	0
P52823	Stanniocalcin-1 (STC1)	0	0	1	0	0
P21583	Stem cell factor (SCF)	0	1	0	1	0
P48061	Stromal cell-derived factor 1 (CXCL12)	0	0	1	0	0
P50225	Sulfotransferase 1A1 (ST1A1)	0	0	0	1	0
P00441	Superoxide dismutase [Cu-Zn] (SOD1)	0	0	0	0	1
P04179	Superoxide dismutase [Mn], mitochondrial (SOD2)	0	1	0	0	0
P13686	Tartrate-resistant acid phosphatase type 5 (TR-AP)	1	0	0	0	0
Q96H15	T-cell immunoglobulin and mucin domain-containing protein 4 (TIMD4)	0	0	0	0	1
P01730	T-cell surface glycoprotein CD4 (CD4)	0	1	0	0	0
P06127	T-cell surface glycoprotein CD5 (CD5)	0	0	0	1	0
Q8WWJ7	T-cell surface glycoprotein CD6 isoform (CD6)	0	0	0	1	0
P10747	T-cell-specific surface glycoprotein CD28 (CD28)	0	0	1	0	0
P24821	Tenascin (TNC)	0	0	0	0	1
P22105	Tenascin-X (TNXB)	0	0	0	0	1
P30048	Thioredoxin-dependent peroxide reductase, mitochondrial (PRDX3)	0	0	1	0	0
P07204	Thrombomodulin (TM)	0	1	0	0	0
P40225	Thrombopoietin (THPO)	0	1	0	0	0
P35442	Thrombospondin-2 (THBS2)	0	1	0	0	0
P35443	Thrombospondin-4 (THBS4)	0	0	0	0	1
Q969D9	Thymic stromal lymphopoietin (TSLP)	0	0	0	1	0
P05543	Thyroxine-binding globulin (SERPINA7)	0	0	0	0	1
P13726	Tissue factor (TF)	0	1	0	0	0
P10646	Tissue factor pathway inhibitor (TFPI)	1	0	0	0	0
P00750	Tissue-type plasminogen activator (t-PA)	1	0	0	0	0
Q12933	TNF receptor-associated factor 2 (TRAF2)	0	0	1	0	0
P01374	TNF-beta (TNFB)	0	0	0	1	0
O14788	TNF-related activation-induced cytokine (TRANCE)	0	0	0	1	0
P50591	TNF-related apoptosis-inducing ligand (TRAIL)	0	0	0	1	0
O14763	TNF-related apoptosis-inducing ligand receptor 2 (TRAIL-R2)	0	1	0	0	0
Q92844	TRAF family member-associated NF-kappa-B activator (TANK)	0	0	1	0	0
P20062	Transcobalamin-2 (TCN2)	0	0	0	0	1
P05412	Transcription factor AP-1 (JUN)	0	0	1	0	0
O14867	Transcription regulator protein BACH1 (BACH1)	0	0	1	0	0
P02786	Transferrin receptor protein 1 (TR)	1	0	0	0	0
P01135	Transforming growth factor alpha (TGF-alpha)	0	0	0	1	0
Q03167	Transforming growth factor beta receptor type 3 (TGFBR3)	0	0	0	0	1
Q15582	Transforming growth factor-beta-induced protein ig-h3 (TGFBI)	0	0	0	0	1
Q07654	Trefoil factor 3 (TFF3)	1	0	0	0	0
Q5T2D2	Trem-like transcript 2 protein (TLT-2)	1	0	0	0	0
Q9NP99	Triggering receptor expressed on myeloid cells 1 (TREM1)	0	0	1	0	0
Q9C035	Tripartite motif-containing protein 5 (TRIM5)	0	0	1	0	0
P07478	Trypsin-2 (PRSS2)	0	0	0	0	1
Q15661	Tryptase alpha/beta-1 (TPSAB1)	0	0	1	0	0
P01375	Tumor necrosis factor alpha (TNF)	0	0	0	1	0
Q9Y275	Tumor necrosis factor ligand superfamily member 13B (TNFSF13B)	1	0	0	0	0
O43557	Tumor necrosis factor ligand superfamily member 14 (TNFSF14)	0	0	0	1	0
O43508	Tumor necrosis factor Ligand superfamily, member 12 (TWEAK)	0	0	0	1	0
P19438	Tumor necrosis factor receptor 1 (TNF-R1)	1	0	0	0	0
P20333	Tumor necrosis factor receptor 2 (TNF-R2)	1	0	0	0	0
O00220	Tumor necrosis factor receptor superfamily member 10A (TNFRSF10A)	0	1	0	0	0
O14798	Tumor necrosis factor receptor superfamily member 10C (TNFRSF10C)	1	0	0	0	0
Q9Y6Q6	Tumor necrosis factor receptor superfamily member 11A (TNFRSF11A)	0	1	0	0	0
O14836	Tumor necrosis factor receptor superfamily member 13B (TNFRSF13B)	0	1	0	0	0
Q92956	Tumor necrosis factor receptor superfamily member 14 (TNFRSF14)	1	0	0	0	0
P25445	Tumor necrosis factor receptor superfamily member 6 (FAS)	1	0	0	0	0
Q07011	Tumor necrosis factor receptor superfamily member 9 (TNFRSF9)	0	0	0	1	0
Q9UNE0	Tumor necrosis factor receptor superfamily member EDAR (EDAR)	0	0	1	0	0
Q12866	Tyrosine-protein kinase Mer (MERTK)	0	1	0	0	0
P35590	Tyrosine-protein kinase receptor Tie-1 (TIE1)	0	0	0	0	1
P30530	Tyrosine-protein kinase receptor UFO (AXL)	1	0	0	0	0
P78324	Tyrosine-protein phosphatase non-receptor type substrate 1 (SHPS-1)	1	0	0	0	0
Q03405	Urokinase plasminogen activator surface receptor (U-PAR)	1	0	0	0	0
P00749	Urokinase-type plasminogen activator (uPA)	1	0	0	1	0
P07911	Uromodulin (UMOD)	0	0	0	0	1
P19320	Vascular cell adhesion protein 1 (VCAM1)	0	0	0	0	1
P15692	Vascular endothelial growth factor A (VEGF-A)	0	0	0	1	0
O43915	Vascular endothelial growth factor D (VEGFD)	0	1	0	0	0
Q6EMK4	Vasorin (VASN)	0	0	0	0	1
P04070	Vitamin K-dependent protein C (PROC)	0	0	0	0	1
P04275	von Willebrand factor (vWF)	1	0	0	0	0
Q96IQ7	V-set and immunoglobulin domain-containing protein 2 (VSIG2)	0	1	0	0	0
Q05516	Zinc finger and BTB domain-containing protein 16 (ZBTB16)	0	0	1	0	0
	≥ 75% of samples above LOD
	< 75% but > 20% of samples above LOD
	≤ 20% of samples above LOD
	present in multiple panels
