# Supplementary material for: Missing value imputation in proximity extension assay-based targeted proteomics data
Source: PLoS One. 2020 Dec 14;15(12):e0243487. doi: 10.1371/journal.pone.0243487 (PMC7735586; doi:10.1371/journal.pone.0243487)
Supplement: S2 Table — (XLSX) [file pone.0243487.s017.xlsx]

## Sheet: SupplementalTable2
UniprotID	GeneName	MissForest Pearson correlation					MissForest Spearman correlation					MissForest NRMSE					GSimp
		All Panels	Immune Response	CVD3	CVD2	Cardiometabolism	All Panels	Immune Response	CVD3	CVD2	Cardiometabolism	All Panels	Immune Response	CVD3	CVD2	Cardiometabolism	Pearson correlation	Spearman correlation	NRMSE
P05231	Interleukin-6 (IL6)	0.937242	0.890404	0.699049	0.916074	0.778983	0.947054	0.892901	0.722176	0.931582	0.799009	0.448262	0.526951	0.738828	0.492988	0.651184	0.98782	0.985188	0.155628
Q9GZV9	Fibroblast growth factor 23 (FGF-23)	0.906631	0.805979	0.80639	0.929096	0.743851	0.867145	0.564093	0.573565	0.891184	0.514864	0.563138	0.655812	0.638129	0.503176	0.723611	0.986555	0.962696	0.199577
Q9NSA1	Fibroblast growth factor 21 (FGF-21)	0.791407	0.424439	0.558091	0.827337	0.483558	0.749705	0.238945	0.475692	0.785952	0.33327	0.645037	0.902265	0.827684	0.615977	0.87064	0.977656	0.96847	0.222288
P21583	Stem cell factor (SCF)	0.794523	0.435773	0.514124	0.838766	0.587668	0.821671	0.36431	0.532884	0.897542	0.55779	0.660194	0.895977	0.8581	0.610949	0.814095	0.967129	0.952319	0.268298
P09341	C-X-C motif chemokine 1 (CXCL1)	0.81087	0.413653	0.493528	0.881297	0.572719	0.821501	0.370121	0.461126	0.897448	0.491919	0.62471	0.940418	0.915567	0.541767	0.848552	0.964185	0.955451	0.288401
P51671	Eotaxin (CCL11)	0.806669	0.833938	0.572891	0.640901	0.511435	0.803557	0.84554	0.577961	0.550432	0.492391	0.685103	0.673378	0.878143	0.828656	0.880983	0.939289	0.91426	0.343844
P22301	Interleukin-10 (IL10)	0.516418	0.700426	0.241809	0.222987	0.109591	0.708647	0.742063	0.415463	0.459635	0.302741	0.860549	0.747895	0.995937	0.987521	1.02936	0.934206	0.87956	0.359616
P10147	C-C motif chemokine 3 (CCL3)	0.860771	0.796798	0.75368	0.871749	0.620004	0.845747	0.737554	0.706552	0.88107	0.587603	0.550714	0.612697	0.660145	0.529065	0.780868	0.910179	0.893825	0.412284
Q07011	Tumor necrosis factor receptor superfamily member 9 (TNFRSF9)	0.851735	0.829469	0.833672	0.801898	0.784355	0.803613	0.771763	0.731327	0.683627	0.6357	0.602879	0.620049	0.611779	0.653288	0.695197	0.919546	0.825029	0.420103
O00300	Osteoprotegerin (OPG)	0.738671	0.559799	0.768087	0.632524	0.563863	0.765725	0.573395	0.794556	0.684532	0.592679	0.68861	0.83064	0.654786	0.774964	0.826131	0.904768	0.885504	0.42531
Q14116	Interleukin-18 (IL-18)	0.765891	0.594654	0.544349	0.807321	0.54197	0.760423	0.552168	0.471541	0.843068	0.509713	0.666203	0.801387	0.846893	0.614807	0.837604	0.903697	0.896618	0.428452
Q8IXJ6	SIR2-like protein 2 (SIRT2)	0.907342	0.889061	0.718169	0.908574	0.417116	0.899486	0.872749	0.716609	0.910769	0.481674	0.42447	0.458101	0.723095	0.424955	0.918208	0.909751	0.898825	0.441123
Q13541	Eukaryotic translation initiation factor 4E-binding protein 1 (4E-BP1)	0.846687	0.722073	0.644298	0.807569	0.593914	0.850917	0.711515	0.604981	0.820992	0.57598	0.572394	0.705595	0.762049	0.628965	0.810349	0.905649	0.895674	0.44183
O15169	Axin-1 (AXIN1)	0.9331	0.908428	0.728083	0.940287	0.41299	0.924996	0.89858	0.729383	0.946488	0.404651	0.389296	0.445667	0.683215	0.39499	0.906948	0.921412	0.919713	0.454358
P25942	CD40L receptor (CD40)	0.837363	0.766746	0.778925	0.853831	0.760173	0.786348	0.735157	0.71093	0.822086	0.643493	0.578887	0.647734	0.639119	0.563995	0.681949	0.886846	0.794802	0.463596
P00749	Urokinase-type plasminogen activator (uPA)	0.692709	0.602955	0.662575	0.542223	0.592965	0.742912	0.600962	0.713609	0.596302	0.597641	0.746022	0.826962	0.779194	0.859726	0.828788	0.88839	0.821539	0.468123
P50225	Sulfotransferase 1A1 (ST1A1)	0.887864	0.866231	0.712474	0.880176	0.380748	0.884382	0.8551	0.705272	0.88206	0.344598	0.527564	0.551419	0.733289	0.54748	0.924718	0.86847	0.877038	0.498783
P13725	Oncostatin-M (OSM)	0.780433	0.586074	0.707972	0.740048	0.544797	0.788093	0.5601	0.72804	0.743617	0.524427	0.647532	0.809519	0.710288	0.691568	0.837503	0.867505	0.860308	0.50558
P15692	Vascular endothelial growth factor A (VEGF-A)	0.811332	0.762254	0.78066	0.804295	0.718949	0.745988	0.706647	0.725213	0.73344	0.637247	0.627541	0.672335	0.637358	0.639674	0.716603	0.870852	0.808972	0.506308
P14210	Hepatocyte growth factor (HGF)	0.840627	0.506351	0.809375	0.784242	0.383031	0.821463	0.578678	0.801179	0.805519	0.470088	0.605766	0.866476	0.606283	0.653423	0.94752	0.881989	0.813708	0.515669
O95630	STAM-binding protein (STAMBP)	0.883569	0.869789	0.706868	0.883883	0.390015	0.879881	0.865975	0.729629	0.887863	0.451276	0.471121	0.503949	0.761503	0.467822	0.939707	0.878658	0.871409	0.559681
Q9H5V8	CUB domain-containing protein 1 (CDCP1)	0.748836	0.685223	0.698468	0.733678	0.591399	0.729119	0.644153	0.643342	0.728421	0.596868	0.69532	0.732578	0.723763	0.697828	0.804023	0.819509	0.774367	0.572498
P01135	Transforming growth factor alpha (TGF-alpha)	0.865634	0.790267	0.820677	0.85749	0.76073	0.773103	0.678947	0.719119	0.764366	0.667399	0.524856	0.63415	0.571326	0.545318	0.673889	0.862482	0.802576	0.581149
P09603	Macrophage colony-stimulating factor 1 (CSF-1)	0.79918	0.732891	0.702576	0.777838	0.684629	0.792349	0.725478	0.698137	0.774423	0.670683	0.688538	0.713345	0.758159	0.692098	0.766989	0.82695	0.814727	0.582758
Q08334	Interleukin-10 receptor subunit beta (IL-10RB)	0.780061	0.759923	0.770989	0.727762	0.701305	0.710043	0.638964	0.709043	0.625435	0.637058	0.644879	0.675599	0.666977	0.702894	0.728695	0.805948	0.738025	0.590644
O43557	Tumor necrosis factor ligand superfamily member 14 (TNFSF14)	0.794575	0.764151	0.69174	0.729066	0.636177	0.768404	0.741082	0.692759	0.710571	0.658739	0.631678	0.661339	0.727991	0.697439	0.773323	0.795806	0.773838	0.6067
P13500	Monocyte chemotactic protein 1 (MCP-1)	0.723984	0.575663	0.734795	0.604748	0.432631	0.732893	0.544262	0.745856	0.593037	0.464522	0.717311	0.827676	0.729595	0.81314	0.911416	0.821695	0.848785	0.615337
O43508	Tumor necrosis factor Ligand superfamily, member 12 (TWEAK)	0.724165	0.294726	0.674134	0.578391	0.100869	0.668399	0.212453	0.512279	0.498259	0.253908	0.783731	0.972594	0.796733	0.837149	1.07737	0.799817	0.715383	0.62346
P42830	C-X-C motif chemokine 5 (CXCL5)	0.776887	0.364299	0.589517	0.753497	0.66521	0.766329	0.342516	0.598906	0.733403	0.642115	0.684233	0.927836	0.827316	0.690786	0.773411	0.803324	0.750856	0.624319
P78423	Fractalkine (CX3CL1)	0.742659	0.71872	0.705351	0.709467	0.651899	0.723213	0.693231	0.662852	0.687853	0.604793	0.669341	0.700485	0.715254	0.704875	0.756272	0.776468	0.746611	0.635461
O15444	C-C motif chemokine 25 (CCL25)	0.726909	0.614109	0.654154	0.718014	0.660022	0.748875	0.574754	0.667664	0.736667	0.672532	0.723314	0.805692	0.785055	0.737195	0.77268	0.77927	0.747648	0.637829
P06127	T-cell surface glycoprotein CD5 (CD5)	0.839883	0.82137	0.764748	0.793867	0.708497	0.770423	0.760706	0.672003	0.709062	0.600245	0.564205	0.585131	0.665394	0.630526	0.719178	0.780608	0.691419	0.638547
P55773	C-C motif chemokine 23 (CCL23)	0.698824	0.664045	0.624385	0.694736	0.662933	0.68206	0.64304	0.596679	0.667324	0.652512	0.726047	0.749638	0.780511	0.733191	0.748023	0.764485	0.736327	0.642421
P05112	Interleukin-4 (IL-4)	0.634385	0.796958	0.0195723	0.0751527	-0.0987204	0.326252	0.34993	0.00401673	0.129078	-0.164872	0.86084	0.807307	1.02097	1.01022	1.03483	0.775178	0.382673	0.643833
P00813	Adenosine Deaminase (ADA)	0.695861	0.622408	0.548444	0.570544	0.541217	0.576546	0.393141	0.313609	0.425954	0.419444	0.801367	0.825171	0.851488	0.865811	0.869013	0.767716	0.698948	0.64714
P05113	Interleukin-5 (IL5)	0.493449	0.658976	-0.0940888	-0.0872283	-0.117207	0.370052	0.51729	-0.0669737	-0.0202292	-0.190785	0.876302	0.768849	1.10367	1.06997	1.09145	0.763976	0.476429	0.655263
P50591	TNF-related apoptosis-inducing ligand (TRAIL)	0.704348	0.58417	0.619285	0.642304	0.681312	0.664173	0.519072	0.560225	0.620492	0.672532	0.772269	0.886271	0.907899	0.85394	0.813744	0.746684	0.61985	0.661771
P13232	Interleukin-7 (IL-7)	0.839681	0.378485	0.582202	0.798634	0.628242	0.832332	0.359611	0.637379	0.793613	0.610359	0.608771	0.940174	0.827415	0.643707	0.791157	0.784142	0.763536	0.672918
P42702	Leukemia inhibitory factor receptor (LIF-R)	0.691433	0.628019	0.616024	0.650174	0.592065	0.625096	0.502033	0.525563	0.563583	0.475353	0.724503	0.777274	0.786279	0.758664	0.804126	0.73474	0.622473	0.679149
Q8WWJ7	T-cell surface glycoprotein CD6 isoform (CD6)	0.680791	0.596227	0.595152	0.594028	0.541916	0.657946	0.548318	0.554243	0.572036	0.524544	0.771733	0.835319	0.844088	0.850143	0.850703	0.743588	0.710269	0.688228
Q14790	Caspase-8 (CASP-8)	0.655397	0.67369	0.411933	0.572192	0.33807	0.584618	0.590592	0.40837	0.523374	0.379517	0.771826	0.767528	0.916334	0.826935	0.935658	0.720849	0.614301	0.690692
Q13478	Interleukin-18 receptor 1 (IL-18R1)	0.635177	0.498358	0.530455	0.593338	0.483263	0.620183	0.467656	0.503979	0.561699	0.458505	0.831815	0.885029	0.891023	0.845459	0.896188	0.729176	0.691196	0.692299
Q13261	Interleukin-15 receptor subunit alpha (IL-15RA)	0.824774	0.831898	0.786928	0.802835	0.726774	0.587541	0.538296	0.496872	0.552204	0.517959	0.633869	0.645557	0.659749	0.6568	0.762578	0.741236	0.547422	0.697649
Q9NZQ7	Programmed cell death 1 ligand 1 (PD-L1)	0.689242	0.670504	0.653503	0.650517	0.585924	0.601094	0.621227	0.555979	0.593849	0.466258	0.745869	0.759513	0.763225	0.77091	0.819731	0.712015	0.672211	0.707936
Q9BZW8	Natural killer cell receptor 2B4 (CD244)	0.705545	0.589541	0.525438	0.604925	0.569992	0.69442	0.557073	0.552073	0.595887	0.56847	0.765787	0.843812	0.920407	0.832845	0.84849	0.733096	0.653078	0.708227
P01137	Latency-associated peptide transforming growth factor beta-1 (LAP TGF-beta-1)	0.675676	0.411903	0.560434	0.674824	0.415726	0.718572	0.434822	0.614944	0.710288	0.469277	0.75279	0.919903	0.824199	0.746731	0.911051	0.711435	0.762706	0.709718
P29460	Interleukin-12 subunit beta (IL-12B)	0.703612	0.715156	0.544545	0.583042	0.56123	0.650889	0.677607	0.502995	0.516373	0.511618	0.737494	0.722511	0.853001	0.81782	0.834189	0.739364	0.664456	0.71488
Q99616	Monocyte chemotactic protein 4 (MCP-4)	0.70225	0.46077	0.49618	0.652943	0.481318	0.682193	0.423445	0.468654	0.636455	0.488221	0.768018	0.889862	0.888174	0.799543	0.88238	0.701012	0.729383	0.721074
Q13291	Signaling lymphocytic activation molecule (SLAMF1)	0.698963	0.628144	0.650748	0.65599	0.633564	0.612389	0.532177	0.523233	0.519968	0.558575	0.733048	0.782524	0.765735	0.764136	0.784841	0.680238	0.65009	0.740479
P80098	Monocyte chemotactic protein 3 (MCP-3)	0.713476	0.615458	0.647263	0.687892	0.540273	0.707814	0.585118	0.628194	0.670486	0.525601	0.715572	0.790559	0.758849	0.727575	0.83837	0.696512	0.685804	0.756415
P01138	Beta-nerve growth factor (Beta-NGF)	0.720741	0.669087	0.65064	0.708207	0.652207	0.623718	0.58032	0.533336	0.636002	0.567583	0.757661	0.796495	0.774801	0.766026	0.81247	0.668113	0.591018	0.763864
Q07325	C-X-C motif chemokine 9 (CXCL9)	0.729421	0.704558	0.650078	0.729332	0.546484	0.660569	0.665003	0.605774	0.680551	0.522544	0.690751	0.705669	0.766587	0.685136	0.839794	0.666317	0.734761	0.76521
O14788	TNF-related activation-induced cytokine (TRANCE)	0.568411	0.432399	0.492553	0.504666	0.563065	0.530884	0.376272	0.441823	0.461163	0.546054	0.825199	0.903921	0.882583	0.867374	0.83552	0.654318	0.636417	0.774678
P13236	C-C motif chemokine 4 (CCL4)	0.518604	0.48186	0.388438	0.530577	0.219395	0.511659	0.422503	0.368076	0.522933	0.259655	0.867908	0.885348	0.952907	0.865814	1.00242	0.676972	0.604701	0.790358
Q8NFT8	Delta and Notch-like epidermal growth factor-related receptor (DNER)	0.616125	0.548818	0.581292	0.540748	0.594151	0.577735	0.495655	0.558507	0.498052	0.583244	0.797547	0.850282	0.834898	0.858106	0.810287	0.625888	0.56898	0.794149
P02778	C-X-C motif chemokine 10 (CXCL10)	0.640733	0.597229	0.514078	0.623843	0.466684	0.644417	0.601377	0.540375	0.642625	0.508279	0.770686	0.815957	0.894469	0.786839	0.910973	0.666293	0.66489	0.817242
Q9NRJ3	C-C motif chemokine 28 (CCL28)	0.461535	0.317153	0.515644	0.357465	0.219992	0.439634	0.362196	0.442577	0.381801	0.427747	0.8893	0.955422	0.858013	0.93843	0.993652	0.585871	0.484636	0.818081
P03956	Matrix metalloproteinase-1 (MMP-1)	0.496786	0.32196	0.490287	0.530512	0.303141	0.484259	0.265569	0.475088	0.514241	0.269362	0.863272	0.960836	0.87318	0.843379	0.966347	0.574844	0.569961	0.821292
P39905	Glial cell line-derived neurotrophic factor (GDNF)	0.57332	0.498045	0.499756	0.502043	0.480053	0.532185	0.436938	0.41079	0.481663	0.434597	0.843125	0.872413	0.888444	0.88778	0.886628	0.56391	0.562732	0.824498
P80511	Protein S100-A12 (EN-RAGE)	0.618276	0.534048	0.6135	0.619582	0.483097	0.643002	0.572489	0.634549	0.634643	0.517298	0.784732	0.84093	0.791178	0.784063	0.875757	0.639392	0.623397	0.834242
P09238	Matrix metalloproteinase-10 (MMP-10)	0.591117	0.662702	0.587919	0.566279	0.513212	0.462767	0.557696	0.498203	0.425916	0.372744	0.84098	0.796657	0.853501	0.84885	0.876447	0.560383	0.492108	0.838061
P80162	C-X-C motif chemokine 6 (CXCL6)	0.594119	0.373992	0.351513	0.62001	0.459044	0.65421	0.459975	0.378008	0.672419	0.490127	0.811475	0.938678	0.952607	0.791666	0.89021	0.584402	0.637511	0.839681
Q9UHF4	Interleukin-20 receptor subunit alpha (IL-20RA)	0.262531	0.420492	-0.0710821	0.00703438	-0.0117877	0.030549	0.0159556	0.0459347	0.0086449	-0.100542	0.970445	0.929688	1.07587	1.05625	1.04101	0.534531	0.0468798	0.857442
P12034	Fibroblast growth factor 5 (FGF-5)	0.480378	0.524397	0.44252	0.496315	0.360573	0.410587	0.465565	0.374414	0.479773	0.312454	0.872258	0.847124	0.900939	0.86377	0.938462	0.514281	0.561654	0.864143
Q9P0M4	Interleukin-17C (IL-17C)	0.471943	0.520572	0.439194	0.446841	0.424216	0.32178	0.362053	0.263623	0.327703	0.361137	0.89206	0.882782	0.9091	0.917035	0.928439	0.521328	0.486397	0.880795
P01374	TNF-beta (TNFB)	0.522806	0.437055	0.480669	0.319189	0.367699	0.570791	0.477485	0.431464	0.358592	0.437238	0.86144	0.910105	0.912028	0.956483	0.932259	0.506478	0.55864	0.889018
P80075	Monocyte chemotactic protein 2 (MCP-2)	0.51657	0.503017	0.396861	0.562264	0.233619	0.53311	0.538582	0.461333	0.561187	0.301193	0.87532	0.883018	0.947536	0.869033	0.98975	0.49746	0.526714	0.903931
Q969D9	Thymic stromal lymphopoietin (TSLP)	0.278622	0.243092	0.00426631	8.81922e-05	-0.00629309	0.154149	0.250223	0.0471717	0.124247	-0.0647989	0.975879	0.966528	1.07618	1.08248	1.03597	0.527137	0.324989	0.919214
P78556	C-C motif chemokine 20 (CCL20)	0.309838	0.320812	0.258386	0.320379	0.187103	0.356422	0.358026	0.264286	0.34178	0.216737	0.96774	0.978505	0.999575	0.976857	1.02731	0.469266	0.530563	0.935378
O14625	C-X-C motif chemokine 11 (CXCL11)	0.527226	0.431041	0.431821	0.54162	0.326155	0.635662	0.531016	0.486183	0.656154	0.475409	0.850077	0.917991	0.922688	0.840407	0.976196	0.456311	0.503618	0.945256
P49771	Fms-related tyrosine kinase 3 ligand (Flt3L)	0.574698	0.516085	0.505975	0.545304	0.56086	0.58249	0.550639	0.521242	0.553583	0.559847	0.869195	0.919295	0.941973	0.907111	0.900235	0.476388	0.465409	0.94532
P01579	Interferon gamma (IFN-gamma)	0.295439	-0.0395939	0.166106	0.211254	-0.0415497	0.120925	0.100299	0.229037	0.11862	0.047421	0.962841	1.03066	1.00756	0.980544	1.03087	0.343158	0.0041184	0.953897
P28325	Cystatin D (CST5)	0.599901	0.637229	0.581995	0.606178	0.577294	0.580169	0.616699	0.561262	0.596698	0.501769	0.814368	0.794376	0.835924	0.814298	0.821313	0.439194	0.336308	0.953975
Q99731	C-C motif chemokine 19 (CCL19)	0.297204	0.318759	0.201519	0.235343	0.31281	0.430011	0.424067	0.279136	0.332667	0.430917	0.955985	0.957874	1.0029	0.979965	0.950082	0.373078	0.481334	0.959965
O95750	Fibroblast growth factor 19 (FGF-19)	0.219004	0.111972	0.0519589	0.145294	0.0507432	0.207774	0.0588613	-0.00331148	0.161225	-0.00370772	0.981257	1.02203	1.02948	1.00269	1.02806	0.323201	0.31676	0.987814
Q16552	Interleukin-17A (IL-17A)	0.212061	0.259689	0.144607	0.232864	0.190998	0.227641	0.285241	0.156323	0.21677	0.156686	1.00058	0.973928	1.05651	0.987182	1.0131	0.354169	0.436607	0.988257
Q5T4W7	Artemin (ARTN)	-0.024587	-0.0227915	-0.0495831	-0.0233274	-0.0354571	0.159054	0.191652	0.0490246	0.109066	0.122579	1.03729	1.03072	1.05241	1.02901	1.03314	0.00914659	0.147747	1.02072
Q9NYY1	Interleukin-20 (IL-20)	0.301124	0.4486	0.157627	0.0423684	0.183826	0.214547	0.249753	0.0966608	0.077969	0.105845	0.987436	0.993012	1.03489	1.05252	1.03557	0.215627	0.132428	1.02371
Q13007	Interleukin-24 (IL-24)	0.106275	0.074656	0.0477045	-0.0213013	0.165587	0.214607	0.272362	0.163727	0.0959811	0.138577	1.00993	1.02717	1.02677	1.03633	1.01429	0.0553164	0.148819	1.02769
P20783	Neurotrophin-3 (NT-3)	0.388397	0.236261	0.140365	0.366392	0.34325	0.36114	0.172301	0.118732	0.304552	0.349743	0.948192	0.975417	1.04044	0.955353	0.947682	0.24544	0.301344	1.0617
Q99748	Neurturin (NRTN)	0.188129	0.109139	0.0998745	0.157901	0.142533	0.38694	0.156236	0.356441	0.342411	0.174219	0.985548	1.01953	1.02052	1.00836	1.0111	0.00277035	0.0136024	1.06301
Q8N6P7	Interleukin-22 receptor subunit alpha-1 (IL-22 RA1)	-0.0926065	0.154208	-0.0505036	-0.0294056	-0.032836	-0.0566431	0.186425	0.0817662	0.0248673	0.099122	1.03462	1.00244	1.02166	1.03083	1.01758	-0.168386	-0.161136	1.06888
P60568	Interleukin-2 (IL-2)	-0.0192132	-0.0297487	-0.0342462	-0.0386653	-0.031676	0.142054	0.0866193	0.00480611	0.0468321	0.10747	1.06039	1.00378	1.07628	1.02692	1.04507	0.0556267	0.108913	1.09537
P10145	Interleukin-8 (IL-8)	0.801976	0.777986	0.744367	0.812855	0.608001	0.797896	0.740403	0.690117	0.781141	0.582471	0.607746	0.625327	0.679085	0.583601	0.794023	0.573321	0.602113	1.1051
O95760	Interleukin-33 (IL-33)	0.196032	0.151776	0.23995	0.150097	0.277368	0.202481	0.202024	0.28842	0.18442	0.199741	1.13392	1.04132	1.07407	1.07759	1.00274	0.348818	0.196375	1.15983
Q13651	Interleukin-10 receptor subunit alpha (IL-10RA)	0.343253	0.30284	0.235702	0.214865	0.208435	0.227009	0.23566	0.119981	0.147324	0.17652	0.936953	0.956333	0.972982	0.975494	0.978535	0.015605	0.0791553	1.17063
P14784	Interleukin-2 receptor subunit beta (IL-2RB)	-0.0705154	0.0381656	-0.0546611	-0.0531107	-0.0635116	0.0287884	-0.00686387	-0.035712	0.0597856	-0.0933291	1.25868	1.08096	1.19187	1.19661	1.11435	-0.00215035	0.00232775	1.19255
P35225	Interleukin-13 (IL-13)	0.0345665	0.0128478	0.0158993	-0.00675611	-0.046776	0.174845	0.149608	0.00159137	0.1002	-0.0082564	1.14214	1.03667	1.10144	1.10485	1.08823	-0.0817974	-0.0524029	1.38829
P01375	Tumor necrosis factor alpha (TNF)	0.00348406	-0.0542581	-0.0409986	-0.0568359	0.0175194	0.0663109	-0.00296439	0.0612578	0.0162545	0.0755821	1.24868	1.04368	1.24697	1.16244	1.08943	-0.0435318	-0.0540952	1.45679
P15018	Leukemia inhibitory factor (LIF)	0.216539	0.212643	0.213967	0.362499	0.221197	0.120265	0.141167	0.250279	0.289855	0.179314	1.20186	1.04601	1.14162	0.959987	1.03054	0.0557509	0.0093611	1.70052
P01583	Interleukin-1 alpha (IL-1 alpha)	NA	NA	NA	NA	NA	NA	NA	NA	NA	NA	NA	NA	NA	NA	NA	NA	NA	NA
