# Supplementary material for: Missing value imputation in proximity extension assay-based targeted proteomics data
Source: PLoS One. 2020 Dec 14;15(12):e0243487. doi: 10.1371/journal.pone.0243487 (PMC7735586; doi:10.1371/journal.pone.0243487)
Supplement: S1 File — (ZIP) [file pone.0243487.s018.zip]

Archive with 4 entries (3 files):
- MarkdownNotebook/
- MarkdownNotebook/MissingValueImputationMissForestAndGSimp.pdf
- MarkdownNotebook/corMat.Rdata
- MarkdownNotebook/mu.Rdata
